# Supplementary material for: Tyrosinase Inhibitors Among Flora of Lubelskie Region—Application of Bio-Chromatographic Approach and Zebrafish Model in Bioactivity Screening of Plant Material
Source: Molecules. 2025 Apr 29;30(9):1979. doi: 10.3390/molecules30091979 (PMC12073248; doi:10.3390/molecules30091979)
Supplement: Supplementary file 1 [file molecules-30-01979-s001.zip]

Archive with 1 entries (1 files):
- molecules-3564126-supplementary.pdf
